# Supplementary material for: Comparison Between Crystalline and Amorphous Silicon as Anodes for Lithium Ion Batteries: Electrochemical Performance from Practical Cells and Lithiation Behavior from Molecular Dynamics Simulations
Source: Materials (Basel). 2025 Jan 23;18(3):515. doi: 10.3390/ma18030515 (PMC11818356; doi:10.3390/ma18030515)
Supplement: Supplementary file 1 [file materials-18-00515-s001.zip]

Archive with 1 entries (1 files):
- materials-3404284-supplementary.pdf
